# Supplementary material for: Increased Synapse Elimination by Inflammatory Cells Contributes to Long-lasting Post-Stroke Memory Dysfunction in Old Mice
Source: bioRxiv. 2025 Jun 15:2025.06.13.659591. Preprint. [Version 1] doi: 10.1101/2025.06.13.659591 (PMC12259188; doi:10.1101/2025.06.13.659591)
Supplement: Supplement 1 [file media-1.zip]

Archive with 1 entries (1 files):
- Acta-supplementary file-8.docx
